# Supplementary material for: Serial Changes in Blood-Cell-Count-Derived and CRP-Derived Inflammatory Indices of COVID-19 Patients
Source: Diagnostics (Basel). 2023 Feb 16;13(4):746. doi: 10.3390/diagnostics13040746 (PMC9955197; doi:10.3390/diagnostics13040746)
Supplement: Supplementary file 1 [file diagnostics-13-00746-s001.zip]

Archive with 1 entries (1 files):
- S.Tables_S1-S4.xlsx
