# Supplementary material for: Serial Changes in Blood-Cell-Count-Derived and CRP-Derived Inflammatory Indices of COVID-19 Patients
Source: Diagnostics (Basel). 2023 Feb 16;13(4):746. doi: 10.3390/diagnostics13040746 (PMC9955197; doi:10.3390/diagnostics13040746)
Supplement: Supplementary file 1 [file diagnostics-13-00746-s001.zip › S.Tables_S1-S4.xlsx]

## Sheet: S.Table_S1
Blood cell count- and CRP-derived inflammatory indices in COVID-19 patients on the first and last day of hospital stay (intergroup comparative analysis)
	Survivors				Non-Survivors
Index	n	Median	25th percentile	75th percentile	n	Median	25th percentile	75th percentile	P-value	FDR adjusted P-value
First day of hospital stay
NLR	134	2.95236	1.9901	6.45161	30	5.28431	2.48521	12.3333	0.044067	0.070512
LMR	133	2.57778	1.63736	3.9	30	2.19353	1.4359	3.19512	0.277307	0.316926
PLR	134	173.45	122.481	282.796	30	190.425	126.852	365.217	0.475485	0.507179
CLR	90	61.0091	19.6894	167.584	15	125	59.6429	359.231	0.0272673	0.04848
AISI	133	295.647	129.96	823.2	30	455.105	127.803	1372.35	0.2534	0.311877
MII	90	227.427	59.0682	925.814	15	657.016	206.64	3955.62	0.008474	0.01694
SIRI	133	1.4111	0.696899	3.2	30	2.24368	0.998462	6.6944	0.0963118	0.128413
SII	134	584.942	337.333	1583.26	30	936.713	464.4	3108	0.0901532	0.128413
Last day of hospital stay
NLR	135	2.6621	1.67598	4.87302	31	17.04	11.2	29.5868	2.71278e-21	4.336e-20
LMR	134	2.81589	1.90323	3.69643	31	1.25	0.733333	1.94872	2.45443e-08	6.53333e-08
PLR	134	180.397	122.932	264.865	31	175.862	110.417	356.579	0.837211	0.83721
CLR	83	3.60656	1.38122	8.57143	18	109.546	53.4783	312	4.31524e-10	1.728e-09
AISI	132	438.13	243.518	964.4	31	2460.02	739.312	5401.01	3.75156e-07	8.57143e-07
MII	82	16.9122	5.24	67.392	18	2450.44	698.258	6136.17	6.68839e-11	3.568e-10
SIRI	133	1.60377	1.00909	2.7404	31	12.128	5.536	36.4667	8.3657e-15	6.696e-14
SII	133	780.143	422.111	1543.58	31	3439.66	1444.05	4882.5	7.12652e-10	2.2816e-09

## Sheet: S.Table_S2
Blood cell count- and CRP-derived inflammatory indices in COVID-19 patients on the first and last day of hospital stay (intra-group comparative analysis)
		First day of hospital stay			Last day of hospital stay
Index	n	Median	25th percentile	75th percentile	Median	25th percentile	75th percentile	P-value	FDR adjusted P-value
Survivors
NLR	132	2.95236	2.00338	6.58151	2.76783	1.70379	4.82481	0.0242229	0.0430578
LMR	130	2.58651	1.63492	3.97222	2.81589	1.90323	3.68966	0.509295	0.582046
PLR	131	175	122.481	283.505	179.365	120.5	264.865	0.452224	0.582046
CLR	55	50	19.14	159.623	3.0884	0.96	9.24765	4.68527e-10	6.128e-09
AISI	129	295.647	129.96	837.76	433.351	248.571	940.924	0.0202835	0.04056
MII	55	178.461	42.7949	654.914	10.8122	3.60763	40.725	7.66017e-10	6.128e-09
SIRI	130	1.42593	0.682353	3.45588	1.58986	1.00909	2.7404	0.724864	0.72486
SII	131	577.778	337.333	1595.06	780.143	422.111	1543.58	0.362969	0.527956
Non-Survivors
NLR	30	5.28431	2.48521	12.3333	17.007	11.2	29.5868	3.40613e-05	0.0001364
LMR	30	2.19353	1.4359	3.19512	1.26136	0.733333	1.94872	0.00603534	0.0138057
PLR	30	190.425	126.852	365.217	188.689	110.417	356.579	0.628843	0.670763
CLR	8	164.958	63.5853	317.066	109.546	86.9483	630.606	0.48384	0.582046
AISI	30	455.105	127.803	1372.35	2335.11	739.312	5015.94	0.000528794	0.001696
MII	8	665.133	318.32	2589.48	3251.17	840.059	11566	0.123486	0.197584
SIRI	30	2.24368	0.998462	6.6944	11.9363	5.536	33.0207	3.11313e-05	0.0001364
SII	30	936.713	464.4	3108	3391.17	1444.05	4702.55	0.0041143	0.01096

## Sheet: S.Table_S3
Serial changes in blood cell count- and CRP-derived inflammatory indices in COVID-19 patients from day 1 to day 30 from the symptom onset
	Survivors				Non-Survivors
Index	n	Median	25th percentile	75th percentile	n	Median	25th percentile	75th percentile	P-value	FDR adjusted P-value	Adjusted Odds ratio *	95% CI	P-value
1 - 3 days from symptom onset
NLR	13	2.54237	1.93694	5.11111	4	8.53127	4.74118	13.9568	0.130252	0.196607
LMR	13	2.25	1.53333	3.37143	4	2.0475	1.26442	3.11	0.784874	0.848512
PLR	13	150.45	119.565	208.257	4	190.484	164.859	506.25	0.130252	0.196607
CLR	11	16.6111	2.88991	197.333	3	71.75	42.7027	813.667	0.17033	0.239059
AISI	13	302.578	170.904	474.691	4	843.953	367.72	2290.67	0.35042	0.438025
MII	11	59.0682	5.77982	907.733	3	529.941	206.64	4084.61	0.225275	0.30267
SIRI	13	1.70455	0.889831	3.69783	4	4.13371	1.69867	8.91269	0.411765	0.484429
SII	13	478.261	390.909	768.326	4	1895.35	1082.2	3053.35	0.245378	0.316617
4 - 6 days from symptom onset
NLR	40	3.25937	2.08663	5.28466	9	2.5514	2.48521	5.96026	0.656731	0.719705
LMR	40	2.38013	1.5697	3.90227	9	3.17308	2.18367	4.03571	0.379353	0.459822
PLR	40	185.876	140.226	283.75	9	143.636	123.077	184.768	0.0641984	0.116724
CLR	28	76.4371	33.2235	156.542	4	66.5588	48.197	103.848	0.934372	0.970776
AISI	40	230.582	125.683	615.367	9	211.729	113.723	619.931	0.98988	1
MII	28	260.442	124.057	743.862	4	348.649	146.738	804.447	0.934372	0.970776
SIRI	40	1.22556	0.69124	3.06117	9	1.03282	0.859823	3.48276	0.98988	1
SII	40	583.644	386.205	1291.56	9	520.486	516.412	1239.86	0.829238	0.884521
7 - 9 days from symptom onset
NLR	79	3.25743	2.05952	9.56	22	6.56101	3.82323	12.4831	0.0221695	0.0454758	1.053	0,996 - 1,114	0.071
LMR	79	2.63333	1.75758	4.375	22	1.92736	1.0241	3.78571	0.0926079	0.151197
PLR	79	193.277	132.026	311.864	22	203.568	126.852	368.235	0.6326	0.702889
CLR	61	86.1125	32.8056	128.824	14	86.064	59.6429	274.902	0.242447	0.316617
AISI	79	266.286	106.56	903.5	22	472.911	212.835	2642.62	0.0445927	0.0849384
MII	61	287.944	78.474	712.485	14	571.5	246.375	1109.68	0.107674	0.172279
SIRI	79	1.4111	0.616931	3.98182	22	2.3493	0.973404	12.8046	0.0231791	0.0463582	1	0,993 - 1,006	0.94
SII	79	655.217	315	2035.84	22	1387.14	700.687	2396.76	0.0348905	0.068079
10 - 12 days from symptom onset
NLR	89	4.57812	2.53889	9.67708	25	10.1186	5.18824	13.0088	0.00377383	0.0111817	1.042	0,984 - 1,105	0.161
LMR	88	2.23864	1.54015	3.25421	25	2.13235	1.47586	3.12	0.506787	0.579185
PLR	89	235.556	152.756	375	25	293.443	133.333	434.118	0.390508	0.466278
CLR	69	56.7647	17.6667	159.623	19	150.897	54.1593	284.259	0.00921155	0.0230289	1.001	0,998 - 1,004	0.35
AISI	88	569.937	253.098	1543.42	25	782.78	361.674	1893.13	0.316277	0.401622
MII	69	301.358	66.2639	797.767	19	846.535	396.252	2386	0.00122179	0.00444288	1	1 - 1,001	0.203
SIRI	88	2.44314	1.07473	4.73615	25	3.44034	1.74884	7.45327	0.0714066	0.124418
SII	89	1130.35	580.016	2679.22	25	1762.12	976.081	4037.21	0.0715406	0.124418
13 - 15 days from symptom onset
NLR	91	4.11111	1.9364	8.66346	21	10.6552	6.82353	13.8333	1.67982e-05	0.000213512	1.156	1,055 - 1,266	0.002
LMR	90	2.32051	1.59459	3.64	21	1.70588	1	2.3871	0.00483912	0.0133493	0.573	0,356 - 0,923	0.022
PLR	91	254.802	152.727	394.059	21	425	272.973	540.741	0.00232236	0.00743155	1.003	1,000 - 1,005	0.02
CLR	72	21.3647	6.04458	97.4154	18	104.213	22.4138	168.409	0.0120268	0.0274898	1.004	1,000 - 1,007	0.07
AISI	90	610.501	308.985	1209.83	21	1112.4	874.857	2233.26	0.00314472	0.00967607	1	1,000 - 1,001	0.029
MII	72	102.145	32.7647	499.047	18	582.904	132.551	1070.53	0.00432515	0.0123576	1	1,000 - 1,001	0.063
SIRI	90	1.96304	1.125	3.73418	21	3.715	2.65313	8.09613	0.000283174	0.00188783	1.131	1,032 - 1,239	0.009
SII	91	1394.44	594.202	2599.25	21	3214.23	2119.18	4017.7	7.17941e-05	0.00063817	1	1,000 - 1,001	0.004
16 - 18 days from symptom onset
NLR	79	4.4336	2.10526	8.41284	18	12.1959	9.09091	18.0556	1.02767e-06	2.74053e-05	1.203	1,083 - 1,336	0.001
LMR	79	2.45	1.63265	3.4	18	1.33501	0.864583	2.18182	0.00114496	0.00436176	0.628	0,369 - 1,068	0.086
PLR	78	265.764	161.053	383.478	18	423.877	259.574	530.303	0.0102712	0.0248998	1.003	1,000 - 1,005	0.039
CLR	61	9.28947	1.79027	33.3333	15	57.093	19.8611	239.394	0.00094485	0.0037794	1.009	1,001 - 1,016	0.028
AISI	78	674.266	363.975	1309.02	18	1264.59	644.914	5015.94	0.00518631	0.0138301	1	1,000 - 1,001	0.005
MII	61	44.1192	7.16109	262.025	15	480.152	140.219	4252.88	0.000615945	0.00307973	1	1,000 - 1,002	0.01
SIRI	79	1.86667	1.11111	4.5	18	5.61553	3.23583	17.3182	0.000237387	0.00172645	1.172	1,059 - 1,296	0.002
SII	78	1463.22	606.625	2878.5	18	3238.5	1947	4642.12	0.000233498	0.00172645	1	1,000 - 1,001	0.003
19 - 21 days from symptom onset
NLR	60	3.43755	1.87623	6.33163	12	13.8814	9.3166	30.5077	4.64498e-05	0.000464498	1.296	1,113 - 1,508	0.001
LMR	60	2.35586	1.77273	3.92105	12	1.159	0.766585	1.75912	0.000543498	0.00289865	0.525	0,269 - 1,023	0.058
PLR	60	196.161	141.339	314.56	12	275.412	174.402	399.7	0.227003	0.30267
CLR	40	6.79762	2.98156	48.9465	10	69.7465	31.5385	100	0.0175516	0.0379493	1.006	0,998 - 1,014	0.148
AISI	60	425.623	295.772	1007.09	12	2273.8	1544.59	5076.09	0.000661788	0.0031143	1.001	1,000 - 1,001	0.002
MII	40	29.2165	9.89603	175.363	10	803.147	440.592	2448.67	0.00204609	0.00711685	1.001	1,000 - 1,002	0.011
SIRI	60	1.8231	0.980548	3.76375	12	10.1437	7.45589	16.3659	1.61876e-05	0.000213512	1.386	1,164 - 1,651	0.000242836
SII	60	821.026	538.877	1787.31	12	3428.82	2381.87	4742.19	0.000543498	0.00289865	1.001	1,000 - 1,001	0.002
22 - 24 days from symptom onset
NLR	50	3.17527	1.9267	6.47328	12	19.1695	12.3766	29.139	1.93057e-07	1.5448e-05	1.284	1,104 - 1,493	0.001
LMR	50	2.325	1.57143	3.13953	12	0.792773	0.521375	1.16361	5.47357e-06	0.000109472	0.101	0,025 - 0,413	0.001
PLR	50	197.917	151.765	331.818	12	260.043	186.557	403.147	0.180915	0.249538
CLR	35	4.15294	2.01481	37.0583	10	86.8864	23.2927	352	0.000753741	0.00334996	1.019	1,002 - 1,035	0.27
AISI	50	478.75	257.613	1120.94	12	3554.11	1024.55	10413.3	0.000895118	0.00376892	1	1,000 - 1,001	0.016
MII	35	14.5652	7.96056	199.377	10	1006.58	483.789	2146.77	1.86823e-05	0.000213512	1.002	1,000 - 1,004	0.018
SIRI	50	2.01424	1.10615	3.81818	12	16.2085	6.55106	49.7899	1.01425e-06	2.74053e-05	1.159	1,034 - 1,298	0.011
SII	50	899.082	455.294	1897.95	12	3505.95	1703.11	9078.05	0.000380431	0.00234112	1	1,000 - 1,001	0.012
25 - 27 days from symptom onset
NLR	31	3.5461	2.2	6.61538	8	10.8851	5.66233	31.4114	0.015015	0.0333668	1.187	1,022 - 1,379	0.025
LMR	31	2.5	1.29545	3.26923	8	1.43311	0.563912	4.57143	0.363776	0.447725
PLR	31	174.468	104.918	234.118	8	224.379	108.775	442.089	0.441346	0.511705
CLR	20	5.12182	1.09594	23.3203	3	183.577	70.4878	405.789	0.0180689	0.0380398	1.012	0,995 - 1,029	0.176
AISI	31	560.272	238.464	752.868	8	512.316	340.257	4796.15	0.527229	0.594061
MII	20	29.473	6.74781	172.362	3	1931.56	1115.82	2087.27	0.00790514	0.0204004	1.001	1,000 - 1,002	0.144
SIRI	31	2.13488	1.19389	3.96923	8	4.85087	1.78185	24.8909	0.123305	0.19342
SII	31	820.308	460.15	1447.82	8	1528.2	641.771	5788.01	0.151558	0.217455
28 - 30 days from symptom onset
NLR	23	3.19159	1.625	6.57377	7	8.08081	5.37121	16.8864	0.00223696	0.00743155	1.624	1,005 - 2,626	0.048
LMR	23	2.66667	1.53165	3.91837	7	1.41732	0.8	2.33333	0.0481796	0.0896364
PLR	23	145.6	105.057	244.898	7	115.152	102.857	264.646	1	1
CLR	15	3.60656	1.725	50.7153	4	195.842	49.4785	381.029	0.152219	0.217455
AISI	23	571.513	178.892	963.669	7	1083.27	212.27	4253.68	0.0772443	0.13148
MII	15	28.9246	6.7275	308.793	4	1952.62	351.018	3519.55	0.0799794	0.133299
SIRI	23	1.88077	0.80901	4.09794	7	7.22179	2.93143	18.575	0.0116799	0.0274822	1.262	0,922 - 1,728	0.147
SII	23	840.46	308.434	1219.83	7	1152.41	703.543	3866.98	0.144069	0.213436
											* Adjustment for age and sex

## Sheet: S.Table_S4
Summary statistics of the results of ROC analysis
Inflammation index	AUC (95% CI)	SE	P-value	Cut-off point established by the Youden’s index	Sensitivity/Specificity
7 – 9 days from symptom onset
NLR	0.659	0.062	0.023	3.823	0,773/0,582
	(0,539 – 0,780)
SIRI	0.658	0.067	0.024	6.435	0,409/0,911
	(0,527 – 0,789)
10 – 12 days from symptom onset
NLR	0.668	0.055	0.004	5.14	0,8/0,551
	(0,581 – 0,796)
CLR	0.694	0.061	0.01	28.696	0,947/0,391
	(0,575 – 0,813)
MII	0.738	0.056	0.002	179.635	0,947/0,449
	(0,628 – 0,848)
13 – 15 days from symptom onset
NLR	0.79	0.046	3.57e-05	5.761	0,952/0,56
	(0,700 – 0,880)
LMR	0.304	0.064	0.005	0.576	1,0/0,011
	(0,180 – 0,429)
PLR	0.711	0.06	0.003	237.405	0,952/0,462
	(0,593 – 0,828)
CLR	0.691	0.063	0.013	56.491	0,667/0,667
	(0,568 – 0,813)
AISI	0.705	0.058	0.004	674.988	0,857/0,533
	(0,592 – 0,818)
MII	0.715	0.6	0.005	374.449	0,722/0,708
	(0,599 – 0,832)
SIRI	0.749	0.05	0.000402	1.837	1,0/0,489
	(0,651 – 0,846)
SII	0.77	0.052	0.000122	1972	0,81/0,637
	(0,668 – 0,871)
16 – 18 days from symptom onset
NLR	0.847	0.042	4.77e-06	8.514	0,833/0,759
	(0,764 – 0,929)
LMR	0.259	0.071	0.001	8.889	0,056/0,987
	(0,121 – 0,397)
PLR	0.693	0.069	0.011	389.394	0,667/0,756
	(0,558 – 0,828)
CLR	0.769	0.063	0.001	15.172	0,867/0,607
	(0,646 – 0,893)
AISI	0.709	0.069	0.006	959.292	0,667/0,667
	(0,574 – 0,845)
MII	0.778	0.066	0.001	140.219	0,8/0,689
	(0,650 – 0,907)
SIRI	0.77	0.06	0.000366	2.384	0,889/0,595
	(0,653 – 0,887)
SII	0.771	0.054	0.000361	1306.33	1,0/0,436
	(0,664 – 0,877)
19 – 21 days from symptom onset
NLR	0.851	0.072	0.000132	6.917	0,917/0,767
	(0,711 – 0,992)
LMR	0.194	0.084	0.001	8.2	0,083/0,983
	(0,030 – 0,359)
CLR	0.742	0.084	0.019	22.917	0,9/0,7
	(0,579 – 0,906)
AISI	0.801	0.092	0.001	2029.48	0,75/0,9
	(0,622 – 0,981)
MII	0.807	0.078	0.003	93.729	1,0/0,596
	(0,654 – 0,961)
SIRI	0.868	0.073	6.22e-05	7.165	0,833/0,917
	(0,725 – 1,000)
SII	0.806	0.078	0.001	2296.33	0,833/0,8
	(0,653 – 0,958)
22 – 24 days from symptom onset
NLR	0.93	0.033	4.29e-06	8.333	0,917/0,84
	(0,866 – 0,994)
LMR	0.111	0.051	3.18e-05	0.156	1,0/0,0
	(0,012 – 0,210)
CLR	0.837	0.067	0.001	4.508	1,0/0,543
	(0,706 – 0,968)
AISI	0.8	0.084	0.001	2428.2	0,667/0,9
	(0,635 – 0,965)
MII	0.909	0.046	9.46e-05	49.593	1,0/0,722
	(0,818 – 0,999)
SIRI	0.912	0.044	1.08e-05	4.221	0,917/0,8
	(0,825 – 0,998)
SII	0.818	0.066	0.001	2447.09	0,667/0,86
	(0,689 – 0,948)
25 – 27 days from symptom onset
NLR	0.778	0.109	0.016	7.259	0,75/0,839
	(0,564 – 0,992)
CLR	0.917	0.06	0.022	70.488	1,0/0,9
	(0,799 – 1,000)
MII	0.95	0.049	0.014	1115.82	1,0/0,95
	(0,854 – 1,000)
28 – 30 days from symptom onset
NLR	0.87	0.067	0.004	4.444	1,0/0,652
	(0,738 – 1,000)
SIRI	0.814	0.091	0.013	5.644	0,714/0,826
	(0,634 – 0,993)
